# Supplementary material for: Role of Endogenous Myoglobin in Anthracycline Response in Breast Cancer
Source: Biomolecules. 2026 Jul 18;16(7):1055. doi: 10.3390/biom16071055 (PMC13406783; doi:10.3390/biom16071055)
Supplement: Supplementary file 1 [file biomolecules-16-01055-s001.zip]

Archive with 1 entries (1 files):
- biomolecules-4418772-supplementary.pdf
